# Supplementary material for: Immunological Signatures for Early Detection of Human Head and Neck Squamous Cell Carcinoma through RNA Transcriptome Analysis of Blood Platelets
Source: Cancers (Basel). 2024 Jun 29;16(13):2399. doi: 10.3390/cancers16132399 (PMC11240534; doi:10.3390/cancers16132399)
Supplement: Supplementary file 1 [file cancers-16-02399-s001.zip]

Archive with 2 entries (2 files):
- Figure S1.pdf
- Table S1_sample demographics.xlsx
