# Supplementary material for: Immunological Signatures for Early Detection of Human Head and Neck Squamous Cell Carcinoma through RNA Transcriptome Analysis of Blood Platelets
Source: Cancers (Basel). 2024 Jun 29;16(13):2399. doi: 10.3390/cancers16132399 (PMC11240534; doi:10.3390/cancers16132399)
Supplement: Supplementary file 1 [file cancers-16-02399-s001.zip › Table S1_sample demographics.xlsx]

## Sheet: Sheet1
Sample ID	Group	Stage	Sex	Age
Vumc-headNeck-601-TR1070	Head and neck cancer	I	M	67
Vumc-HNSCC-HN-636-TR1941	Head and neck cancer	I	M	59
Vumc-headNeck-587-TR1050	Head and neck cancer	I	M	75
Vumc-headNeck-594-TR1056	Head and neck cancer	I	F	63
Vumc-headNeck-582-TR1090	Head and neck cancer	II	M	67
Vumc-headNeck-591-TR1054	Head and neck cancer	II	M	68
Vumc-headNeck-599-TR1069	Head and neck cancer	II	M	43
Vumc-HNSCC-HN-637-TR1942	Head and neck cancer	II	M	66
Vumc-headNeck-610-TR1075	Head and neck cancer	II	M	54
Vumc-HNSCC-HN-629-TR1981	Head and neck cancer	II	F	66
Vumc-HNSCC-HN-642-TR1944	Head and neck cancer	II	M	65
Vumc-headNeck-588-TR1051	Head and neck cancer	III	M	49
Vumc-headNeck-596-TR1067	Head and neck cancer	III	M	63
Vumc-headNeck-606-TR1091	Head and neck cancer	III	M	61
Vumc-headNeck-607-TR1073	Head and neck cancer	III	M	77
Vumc-headNeck-613-TR1077	Head and neck cancer	III	M	55
Vumc-headNeck-589-TR1052	Head and neck cancer	III	M	62
Vumc-headNeck-604-TR1072	Head and neck cancer	III	M	84
Vumc-HNSCC-HN-619-TR1976	Head and neck cancer	III	F	61
Vumc-HNSCC-HN-630-TR1982	Head and neck cancer	III	F	76
TR4088-HN-VU	Head and neck cancer	III	F	70
TR4068-HN-VU	Head and neck cancer	III	M	67
TR4077-HN-VU	Head and neck cancer	III	F	51
TR4135-HN-VU	Head and neck cancer	III	M	59
TR4137-HN-VU	Head and neck cancer	III	M	68
TR4168-HN-VU	Head and neck cancer	III	M	61
TR4125-HN-VU	Head and neck cancer	III	F	51
TR4089-HN-VU	Head and neck cancer	III	M	63
TR4071-HN-VU	Head and neck cancer	III	M	58
TR4128-HN-VU	Head and neck cancer	III	M	63
TR4072-HN-VU	Head and neck cancer	III	F	38
TR4076-HN-VU	Head and neck cancer	III	M	80
TR4167-HN-VU	Head and neck cancer	III	M	62
TR4243-HN-VUMC-BB	Head and neck cancer	III	M	83
TR4256-HN-VUMC-BB	Head and neck cancer	III	M	66
TR4260-HN-VUMC-BB	Head and neck cancer	III	F	55
TR4257-HN-VUMC-BB	Head and neck cancer	III	M	52
TR4261-HN-VUMC-BB	Head and neck cancer	III	M	73
TR4227-HN-VUMC-BB	Head and neck cancer	III	F	50
TR4252-HN-VUMC-BB	Head and neck cancer	III	F	70
TR4080-HN-VUMC-BB	Head and neck cancer	III	F	52
Vumc-headNeck-586-TR1049	Head and neck cancer	IV	M	48
Vumc-headNeck-590-TR1053	Head and neck cancer	IV	M	58
Vumc-headNeck-592-TR1055	Head and neck cancer	IV	M	72
Vumc-headNeck-595-TR1057	Head and neck cancer	IV	M	63
Vumc-headNeck-598-TR1068	Head and neck cancer	IV	M	69
Vumc-headNeck-603-TR1071	Head and neck cancer	IV	M	88
Vumc-headNeck-612-TR1076	Head and neck cancer	IV	M	60
Vumc-headNeck-615-TR1078	Head and neck cancer	IV	M	72
Vumc-HNSCC-HN-618-TR1975	Head and neck cancer	IV	M	69
Vumc-HNSCC-HN-621-TR1918	Head and neck cancer	IV	F	77
Vumc-HNSCC-HN-622-TR1977	Head and neck cancer	IV	F	69
Vumc-HNSCC-HN-623-TR1978	Head and neck cancer	IV	M	54
Vumc-HNSCC-HN-625-TR1919	Head and neck cancer	IV	M	60
Vumc-HNSCC-HN-626-TR1920	Head and neck cancer	IV	F	62
Vumc-HNSCC-HN-627-TR1979	Head and neck cancer	IV	F	61
Vumc-HNSCC-HN-628-TR1980	Head and neck cancer	IV	F	74
Vumc-HNSCC-HN-633-TR1940	Head and neck cancer	IV	M	55
Vumc-HNSCC-HN-635-TR1921	Head and neck cancer	IV	F	63
Vumc-HNSCC-HN-640-TR1943	Head and neck cancer	IV	M	52
Vumc-headNeck-608-TR1074	Head and neck cancer	IV	F	74
Vumc-headNeck-611-TR1092	Head and neck cancer	IV	M	69
Vumc-HNSCC-HN-616-TR1952	Head and neck cancer	IV	M	50
Vumc-HNSCC-HN-617-TR1974	Head and neck cancer	IV	M	73
Vumc-HNSCC-HN-632-TR1983	Head and neck cancer	IV	F	68
TR4090-HN-VU	Head and neck cancer	IV	M	68
TR4070-HN-VU	Head and neck cancer	IV	M	67
TR4073-HN-VU	Head and neck cancer	IV	M	67
TR4075-HN-VU	Head and neck cancer	IV	M	52
TR4092-HN-VU	Head and neck cancer	IV	M	61
TR4094-HN-VU	Head and neck cancer	IV	M	73
TR4131-HN-VU	Head and neck cancer	IV	M	71
TR4134-HN-VU	Head and neck cancer	IV	M	61
TR4091-HN-VU	Head and neck cancer	IV	F	69
TR4069-HN-VU	Head and neck cancer	IV	M	50
TR4127-HN-VU	Head and neck cancer	IV	M	56
TR4074-HN-VU	Head and neck cancer	IV	F	48
TR4078-HN-VU	Head and neck cancer	IV	M	72
TR4136-HN-VU	Head and neck cancer	IV	M	56
TR4138-HN-VU	Head and neck cancer	IV	M	68
TR4241-HN-VUMC-BB	Head and neck cancer	IV	M	62
TR4245-HN-VUMC-BB	Head and neck cancer	IV	M	68
TR4249-HN-VUMC-BB	Head and neck cancer	IV	M	58
TR4251-HN-VUMC-BB	Head and neck cancer	IV	M	78
TR4253-HN-VUMC-BB	Head and neck cancer	IV	F	75
TR4258-HN-VUMC-BB	Head and neck cancer	IV	M	51
TR4247-HN-VUMC-BB	Head and neck cancer	IV	M	56
TR4254-HN-VUMC-BB	Head and neck cancer	IV	M	37
TR4228-HN-VUMC-BB	Head and neck cancer	IV	F	60
TR4240-HN-VUMC-BB	Head and neck cancer	IV	M	63
TR4242-HN-VUMC-BB	Head and neck cancer	IV	M	58
TR4244-HN-VUMC-BB	Head and neck cancer	IV	M	69
TR4246-HN-VUMC-BB	Head and neck cancer	IV	F	46
TR4250-HN-VUMC-BB	Head and neck cancer	IV	F	60
TR4255-HN-VUMC-BB	Head and neck cancer	IV	F	62
TR4537-HN-VUMC	Head and neck cancer	IV	M	56
TR4592-HN-VUMC	Head and neck cancer	IV	M	68
TR4596-HN-VUMC	Head and neck cancer	IV	F	57
TR4595-VUMC-HN	Head and neck cancer	IV	M	67
TR4593-VUMC-HN	Head and neck cancer	IV	M	65
TR4597-VUMC-HN	Head and neck cancer	IV	M	70
